# Supplementary material for: Biological Effects of Glucosinolate Degradation Products from Horseradish: A Horse that Wins the Race
Source: Biomolecules. 2020 Feb 21;10(2):343. doi: 10.3390/biom10020343 (PMC7072351; doi:10.3390/biom10020343)
Supplement: Supplementary file 1 [file biomolecules-10-00343-s001.zip]

Archive with 2 entries (2 files):
- Supplementary Materials_blazevic_proof.docx
- Supplementary Materials_blazevic_proof.pdf
